# Supplementary material for: β-Tocotrienol and δ-Tocotrienol as Additional Inhibitors of the Main Protease of Feline Infectious Peritonitis Virus: An In Silico Analysis
Source: Vet Sci. 2024 Sep 11;11(9):424. doi: 10.3390/vetsci11090424 (PMC11435718; doi:10.3390/vetsci11090424)
Supplement: Supplementary file 1 [file vetsci-11-00424-s001.zip]

Archive with 1 entries (1 files):
- vetsci-3116485-supplementary.pdf
